# Supplementary material for: Penicillium janthinellum NCIM1366 shows improved biomass hydrolysis and a larger number of CAZymes with higher induction levels over Trichoderma reesei RUT-C30
Source: Biotechnol Biofuels. 2020 Dec 1;13:196. doi: 10.1186/s13068-020-01830-9 (PMC7706291; doi:10.1186/s13068-020-01830-9)
Supplement: Supplementary file 1 — Additional file 1. Proteins identified from the induced and uninduced secretome of T. reesei RUTC30. [file 13068_2020_1830_MOESM1_ESM.xlsx]

## Sheet: TRC vs TRG_proteinlist
Proteins identified from induced and uninduced secretome of T. reesei RUT C30
Accession	Peptide count	Unique peptides	Max fold change	Highest mean condition	Lowest mean condition	Mass	Description	Normalized Abundance Tr-Cel 01_20200102_TRC_01	Normalized Abundance Tr-Cel 02_20200102_TRC_02	Normalized Abundance Tr-Glu 01_20200102_TRG_01	Normalized Abundance Tr-Glu 02_20200102_TRG_02
A0A024SFG8;A7J2C6;G0RHJ4	8	1	2273.3	TRC	TRG	39374	Acetyl esterase OS=Hypocrea jecorina (strain ATCC 56765 / BCRC 32924 / NRRL 11460 / Rut C-30) OX=1344414 GN=M419DRAFT_136770 PE=4 SV=1	26131.5	23291.3	11.5971	10.1435
A0A024SDN0;A0A1D9CUY1;A0A2H2ZVZ6;G0RFZ5;P34825	1	1	12582.7	TRC	TRG	50158.7	Elongation factor 1-alpha OS=Hypocrea jecorina (strain ATCC 56765 / BCRC 32924 / NRRL 11460 / Rut C-30) OX=1344414 GN=M419DRAFT_122704 PE=3 SV=1	1989.46	1631.73	0.162616	0.125176
P62694;A0A024RXP8;A0A2H2ZK41;G0RVK1;G9NTY1;P13860	27	27	419.296	TRC	TRG	55441.8	Exoglucanase 1 OS=Hypocrea jecorina OX=51453 GN=cbh1 PE=1 SV=1	416914	359273	948.06	903.109
Q99034;A0A024SJR7;G0R6T6;A0A024S0D5;A0A2H2ZRV5;G0R6X2	4	4	2522.37	TRC	TRG	31552.5	Acetylxylan esterase OS=Hypocrea jecorina OX=51453 GN=axe1 PE=1 SV=1	54120.2	44535.5	20.5262	18.5861
A0A1L7H884;A0A1L7H894;A0A2H2Z5N2;B2CZF9;G0RUP7;P36217;P48793	1	1	Infinity	TRC	TRG	20887.6	Endo-1_4-beta-xylanase (Fragment) OS=Hypocrea jecorina OX=51453 GN=Xyn2 PE=2 SV=1	5147.53	3913.26	0	0
A0A2H3A3Q5;G0R947;P36218	2	2	299.085	TRC	TRG	24543.9	Endo-1_4-beta-xylanase OS=Trichoderma parareesei OX=858221 GN=A9Z42_0081650 PE=3 SV=1	35898	29921.1	106.954	113.114
A0A024SJK4;A0A2H3A6A8;G0R6T7;Q7Z9M9	2	2	35.3732	TRC	TRG	33388.7	CBM1 domain-containing protein OS=Hypocrea jecorina (strain ATCC 56765 / BCRC 32924 / NRRL 11460 / Rut C-30) OX=1344414 GN=M419DRAFT_121449 PE=4 SV=1	3458.27	3864.06	100.301	106.701
A0A024RZP7;A0A2H2ZLZ4;G0RVK3;Q9P8D0	1	1	26748.3	TRC	TRG	53121	Swollenin OS=Hypocrea jecorina (strain ATCC 56765 / BCRC 32924 / NRRL 11460 / Rut C-30) OX=1344414 GN=M419DRAFT_104220 PE=4 SV=1	21546.3	18952.9	0.978538	0.535547
A0A024SNB7;G0RKH9;P07981;A0A2H2Z4J6;Q5BMS5;E1AFV7	11	11	184310	TRC	TRG	49462.6	Endoglucanase EG-1 OS=Hypocrea jecorina (strain ATCC 56765 / BCRC 32924 / NRRL 11460 / Rut C-30) OX=1344414 GN=egl1 PE=1 SV=1	79837.3	74435.4	0.654264	0.182762
G0RG23;A0A024SDM6;A0A2H2Z0L4;Q92458	31	31	13278.7	TRC	TRG	87533.1	Glycoside hydrolase family 3 OS=Hypocrea jecorina (strain QM6a) OX=431241 GN=TRIREDRAFT_121127 PE=4 SV=1	41017.8	34413.5	3.36076	2.31985
A0A2H2ZS58	2	2	46.6826	TRC	TRG	70280	Uncharacterized protein OS=Trichoderma parareesei OX=858221 GN=A9Z42_0001730 PE=4 SV=1	71040.3	61252.3	1360.58	1473.29
Q99036;G0RC85	3	2	107.566	TRC	TRG	47851.4	Mannan endo-1_4-beta-mannosidase A OS=Hypocrea jecorina (strain ATCC 56765 / BCRC 32924 / NRRL 11460 / Rut C-30) OX=1344414 GN=man1 PE=1 SV=1	1530.83	1243.49	12.2845	13.5074
A0A024RXP9;A0A2H2ZPA1;G0RXH1	5	4	405.317	TRC	TRG	57295.9	1_3-beta-glucanosyltransferase OS=Hypocrea jecorina (strain ATCC 56765 / BCRC 32924 / NRRL 11460 / Rut C-30) OX=1344414 GN=M419DRAFT_103899 PE=3 SV=1	3397.89	3052.28	6.81907	9.09485
A0A024RV01;G0RV92;A0A2H2YV98	5	5	88.4255	TRC	TRG	48746.9	Cellulosome enzyme OS=Hypocrea jecorina (strain ATCC 56765 / BCRC 32924 / NRRL 11460 / Rut C-30) OX=1344414 GN=M419DRAFT_93498 PE=4 SV=1	3084.95	3020.18	38.7769	30.2657
A0A024SM10;A0A2H2ZWJ0;G0R6T8;O14405	3	3	987.035	TRC	TRG	35966.9	Endoglucanase-4 OS=Hypocrea jecorina (strain ATCC 56765 / BCRC 32924 / NRRL 11460 / Rut C-30) OX=1344414 GN=M419DRAFT_139633 PE=4 SV=1	3142.39	2492.81	3.34607	2.36315
A0A2H2ZCU1;A0A024RVF3;G0RX84	6	6	391.399	TRC	TRG	19012.2	CFEM domain-containing protein OS=Trichoderma parareesei OX=858221 GN=A9Z42_0055850 PE=4 SV=1	62998.9	54258.5	120.332	179.253
P07982;A0A024SH20;G0RB67;Q2F8H3;A0A2H2ZP44	8	8	50333.7	TRC	TRG	44911.3	Endoglucanase EG-II OS=Hypocrea jecorina OX=51453 GN=egl2 PE=1 SV=1	95621.8	98188.5	1.09631	2.7542
A0A024S437;A0A2H3A4B7;G0RQL9	1	1	53.2276	TRC	TRG	22889.2	CFEM domain-containing protein OS=Hypocrea jecorina (strain ATCC 56765 / BCRC 32924 / NRRL 11460 / Rut C-30) OX=1344414 GN=M419DRAFT_25723 PE=4 SV=1	2003.73	1835.84	42.327	29.808
A0A024SBP4;A0A2H2ZPV6;G0RSZ4	6	6	2258.77	TRC	TRG	24446.1	Uncharacterized protein OS=Hypocrea jecorina (strain ATCC 56765 / BCRC 32924 / NRRL 11460 / Rut C-30) OX=1344414 GN=M419DRAFT_111096 PE=4 SV=1	14269.2	17357.3	4.49374	9.50792
A0A024SE00	1	1	1082.59	TRC	TRG	38455.6	Uncharacterized protein OS=Hypocrea jecorina (strain ATCC 56765 / BCRC 32924 / NRRL 11460 / Rut C-30) OX=1344414 GN=M419DRAFT_7543 PE=4 SV=1	3063.67	2724.69	1.50092	3.84584
G0RN29	1	1	104.007	TRC	TRG	73423.1	Predicted protein OS=Hypocrea jecorina (strain QM6a) OX=431241 GN=TRIREDRAFT_108674 PE=4 SV=1	910.979	811.623	10.6252	5.93715
G0RGX3;A0A024SCI8;A0A2H2ZX60	3	2	4.27471	TRC	TRG	148621	Predicted protein OS=Hypocrea jecorina (strain QM6a) OX=431241 GN=TRIREDRAFT_106626 PE=4 SV=1	4529.97	4130.63	1094.17	931.832
P07987;A0A024SH76;G0RB58;A0A2H3A139;D3YNY1;Q9HEY8;W8GHL8	21	21	18844.5	TRC	TRG	50337.7	Exoglucanase 2 OS=Hypocrea jecorina OX=51453 GN=cbh2 PE=1 SV=1	255359	257832	21.571	5.66192
A0A2H2ZT16;A0A024SI56;G0RA78	4	4	1.34143	TRG	TRC	32182.8	Methyltransferase OS=Trichoderma parareesei OX=858221 GN=A9Z42_0087730 PE=4 SV=1	2898.44	2972.96	4004.17	3871.88
A0A2H2ZU97;A0A024S2S5;G0RP19	3	3	2.13109	TRC	TRG	217070	Uncharacterized protein OS=Trichoderma parareesei OX=858221 GN=A9Z42_0092140 PE=4 SV=1	634.926	569.375	273.015	292.096
G0RH70;A0A024SEL9;A0A2H2ZN37	4	4	1.75552	TRC	TRG	30900.9	Uncharacterized protein OS=Hypocrea jecorina (strain QM6a) OX=431241 GN=TRIREDRAFT_121408 PE=4 SV=1	108447	109020	64968.7	58907.3
A0A024SMA7;A0A2H3A2Q7;G0RDL2	1	1	5373.24	TRC	TRG	29787.4	Uncharacterized protein OS=Hypocrea jecorina (strain ATCC 56765 / BCRC 32924 / NRRL 11460 / Rut C-30) OX=1344414 GN=M419DRAFT_95954 PE=4 SV=1	6944.92	6770.97	2.55263	0
A0A024S7E6;G0RQ16	1	1	2.55839	TRC	TRG	29370.3	GH16 domain-containing protein (Fragment) OS=Hypocrea jecorina (strain ATCC 56765 / BCRC 32924 / NRRL 11460 / Rut C-30) OX=1344414 GN=M419DRAFT_66752 PE=4 SV=1	2040.05	1989.8	859.794	715.356
A0A024SM86;A0A2H2ZLK2;G0RKR2	2	2	92.4509	TRC	TRG	24445	Uncharacterized protein OS=Hypocrea jecorina (strain ATCC 56765 / BCRC 32924 / NRRL 11460 / Rut C-30) OX=1344414 GN=M419DRAFT_121745 PE=4 SV=1	6923.04	5354.16	38.6102	94.1867
A0A024S7X2;A0A2H2ZTU2;G0RJB7;P78976	1	1	1.79958	TRG	TRC	21602.9	Small COPII coat GTPase sar1 OS=Hypocrea jecorina (strain ATCC 56765 / BCRC 32924 / NRRL 11460 / Rut C-30) OX=1344414 GN=M419DRAFT_8999 PE=3 SV=1	617.19	684.148	1130.39	1211.47
A0A024RX79;A0A2H2YVL3;G0RXE9	2	2	7.11022	TRG	TRC	65661.2	Subtilisin-like protein OS=Hypocrea jecorina (strain ATCC 56765 / BCRC 32924 / NRRL 11460 / Rut C-30) OX=1344414 GN=M419DRAFT_116864 PE=4 SV=1	41.5185	31.2558	303.648	213.793
A0A024S5P6;A0A2H2ZIH2;G0RP66;P43317;W8GPQ7	1	1	7407.47	TRC	TRG	25323.5	Endo-1_4-beta-glucanase V OS=Hypocrea jecorina (strain ATCC 56765 / BCRC 32924 / NRRL 11460 / Rut C-30) OX=1344414 GN=M419DRAFT_25940 PE=4 SV=1	24976.1	20196.9	0.289435	5.80887
G0RCE9;A0A024SGR2;A0A2H3A0R9	5	4	1.91632	TRC	TRG	125391	Predicted protein OS=Hypocrea jecorina (strain QM6a) OX=431241 GN=TRIREDRAFT_75450 PE=4 SV=1	93365	86041	49959.9	43659.9
A0A024SGY9;A0A2H3A176;G0RBE4	2	2	1.40259	TRG	TRC	85399	Eukaryotic translation initiation factor 3 subunit B OS=Hypocrea jecorina (strain ATCC 56765 / BCRC 32924 / NRRL 11460 / Rut C-30) OX=1344414 GN=PRT1 PE=3 SV=1	1573.9	1667.13	2349.68	2196.16
A0A024S0K1;A0A024S1T5;A0A2H2ZLP0;A0A2H2ZN46;A2VEB6;E5F5K8;E5F5K9;E5F5L3;E5F5L4;E5F5L5;E5F5L6;E5F5M1;E5F5M7;E5F5M9;E5F5N1;G0RSA2;G0RUB2;G9FLF6;Q65YQ7	2	2	53.258	TRG	TRC	46036.4	Glyco_18 domain-containing protein OS=Hypocrea jecorina (strain ATCC 56765 / BCRC 32924 / NRRL 11460 / Rut C-30) OX=1344414 GN=M419DRAFT_124526 PE=3 SV=1	16.949	5.47184	480.69	713.401
A0A024SNI3;G0RK84	1	1	2.16403	TRG	TRC	161363	Uncharacterized protein OS=Hypocrea jecorina (strain ATCC 56765 / BCRC 32924 / NRRL 11460 / Rut C-30) OX=1344414 GN=M419DRAFT_95059 PE=4 SV=1	483.876	673.227	1273.75	1230.26
A0A2H3A8G3	8	1	84.5149	TRC	TRG	39928.8	Lipase G-D-S-L OS=Trichoderma parareesei OX=858221 GN=A9Z42_0091020 PE=4 SV=1	1760.63	1385.87	3.40364	33.8265
A0A2H2ZNG2	4	4	4.13484	TRG	TRC	93792.9	ATP-dependent DNA helicase PIF1 OS=Trichoderma parareesei OX=858221 GN=PIF1 PE=3 SV=1	118.939	105.772	609.091	320.053
G0RJ22;A0A024S7P0;A0A2H2ZEP4	3	3	1.37	TRC	TRG	72102.8	Predicted protein OS=Hypocrea jecorina (strain QM6a) OX=431241 GN=TRIREDRAFT_77795 PE=4 SV=1	20589.9	18246.6	15234.6	13113.2
A0A024SAF4;A0A2H2ZZH3;G0RLL5	3	3	1.45828	TRG	TRC	43334.1	Glycoside hydrolase OS=Hypocrea jecorina (strain ATCC 56765 / BCRC 32924 / NRRL 11460 / Rut C-30) OX=1344414 GN=M419DRAFT_110434 PE=4 SV=1	261.506	266.705	341.213	429.065
A0A024SM18;A0A2H2ZDP7;G0RKT7	1	1	3.90079	TRG	TRC	21584.3	Uncharacterized protein OS=Hypocrea jecorina (strain ATCC 56765 / BCRC 32924 / NRRL 11460 / Rut C-30) OX=1344414 GN=M419DRAFT_69766 PE=4 SV=1	146.506	121.43	779.963	265.198
A0A024SEG0;A0A2H2ZQS3;G0RHL9	2	1	1.59103	TRG	TRC	58775.5	Splicing factor 3A subunit 3 OS=Hypocrea jecorina (strain ATCC 56765 / BCRC 32924 / NRRL 11460 / Rut C-30) OX=1344414 GN=M419DRAFT_136759 PE=4 SV=1	540.109	585.244	1073.39	717.078
A0A024S726;G0RQ52	1	1	1.59627	TRC	TRG	67265.3	Uncharacterized protein OS=Hypocrea jecorina (strain ATCC 56765 / BCRC 32924 / NRRL 11460 / Rut C-30) OX=1344414 GN=M419DRAFT_101539 PE=4 SV=1	3992.38	3699.52	2977.77	1840.89
A0A024SFE2;A0A2H2ZGW1;G0RG61	3	3	1.18434	TRC	TRG	162571	ABC transporter OS=Hypocrea jecorina (strain ATCC 56765 / BCRC 32924 / NRRL 11460 / Rut C-30) OX=1344414 GN=M419DRAFT_75459 PE=3 SV=1	20694.1	18763.4	17835.3	15480.5
A0A2H2ZGX4	5	5	1.23423	TRC	TRG	87696.1	Uncharacterized protein OS=Trichoderma parareesei OX=858221 GN=A9Z42_0028830 PE=4 SV=1	15957.5	13561	12949.3	10967.2
A0A2H2ZVU7;A0A024SDA9;G0RL92	2	2	1.16781	TRC	TRG	139328	Pre-rRNA processing protein Rrp12 OS=Trichoderma parareesei OX=858221 GN=A9Z42_0005020 PE=4 SV=1	1391.09	1330.94	1267.09	1063.8
A0A2H2ZLT6;A0A024RZU0;G0RVX8	2	2	1.72361	TRG	TRC	105926	Uncharacterized protein OS=Trichoderma parareesei OX=858221 GN=A9Z42_0078500 PE=3 SV=1	248.296	306.256	336.503	619.327
A0A024S109;A0A2H2ZI87;G0RTC0	7	7	1.11093	TRC	TRG	42057.7	ECM33-like protein OS=Hypocrea jecorina (strain ATCC 56765 / BCRC 32924 / NRRL 11460 / Rut C-30) OX=1344414 GN=M419DRAFT_38236 PE=4 SV=1	663.273	584.444	579.717	543.408
G0RT03;A0A024SBQ1	2	2	46.4932	TRG	TRC	190127	Predicted protein OS=Hypocrea jecorina (strain QM6a) OX=431241 GN=TRIREDRAFT_123493 PE=4 SV=1	16.8178	17.2081	1551.95	30.0266
A0A024SEY9	1	1	1.53042	TRC	TRG	7705.4	Uncharacterized protein OS=Hypocrea jecorina (strain ATCC 56765 / BCRC 32924 / NRRL 11460 / Rut C-30) OX=1344414 GN=M419DRAFT_77182 PE=4 SV=1	932.457	1059.26	368.657	932.761
A0A2H2ZF40;G0RKF3	1	1	1.37846	TRC	TRG	59226.3	Uncharacterized protein OS=Trichoderma parareesei OX=858221 GN=A9Z42_0068410 PE=4 SV=1	665.445	723.545	35.3843	972.252
A0A024S457;G0RQN8	1	1	3.39341	TRG	TRC	88762.2	Uncharacterized protein OS=Hypocrea jecorina (strain ATCC 56765 / BCRC 32924 / NRRL 11460 / Rut C-30) OX=1344414 GN=M419DRAFT_84016 PE=4 SV=1	62.6861	55.4274	363.324	37.4835
A0A2H2ZV70;A0A024S9J8;G0RMY0	2	2	1.37396	TRG	TRC	137416	Uncharacterized protein OS=Trichoderma parareesei OX=858221 GN=A9Z42_0051510 PE=4 SV=1	217.703	190.904	399.592	161.816
