# Supplementary material for: Penicillium janthinellum NCIM1366 shows improved biomass hydrolysis and a larger number of CAZymes with higher induction levels over Trichoderma reesei RUT-C30
Source: Biotechnol Biofuels. 2020 Dec 1;13:196. doi: 10.1186/s13068-020-01830-9 (PMC7706291; doi:10.1186/s13068-020-01830-9)
Supplement: Supplementary file 2 — Additional file 2. Proteins identified from the induced and uninduced secretome of P. janthinellum NCIM 1366. [file 13068_2020_1830_MOESM2_ESM.xlsx]

## Sheet: PJG vs PJC _proteinlist
Proteins identified from induced and uninduced secretome of P.janthinellum NCIM 1366
Accession	Peptide count	Unique peptides	Max fold change	Highest mean condition	Lowest mean condition	Mass	Description	Normalized Abundance Pj-Cel 01_20200102_TRC_01	Normalized Abundance Pj-Cel 02_20200102_TRC_02	Normalized Abundance Pj-Glu 01_20200102_TRG_01	Normalized Abundance Pj-Glu 02_20200102_TRG_02
S7ZRD6;C9EI49;F6L7A1;U3N6C8;A0A0S2N073;B2LSE2;B3GS64	7	3	Infinity	PJC	PJG	58144.2	Glucanase OS=Penicillium oxalicum (strain 114-2 / CGMCC 5302) OX=933388 GN=PDE_07945 PE=3 SV=1	28347.4	28308.7	0	0
A0A0F7TXT6;A0A1Q5ULE5;A0A1S9RDR1;B8Q961;A0A0A2JSU0	4	4	Infinity	PJC	PJG	45476	Putative Endo-1_4-beta-D-glucanase OS=Penicillium brasilianum OX=104259 GN=PMG11_10007 PE=3 SV=1	22909.9	22991.3	0	0
A0A1V6YI05	2	1	Infinity	PJC	PJG	104467	Uncharacterized protein OS=Penicillium nalgiovense OX=60175 GN=PENNAL_c0020G04807 PE=4 SV=1	2799.01	2809.33	0	0
A0A1Q5TDS9	2	2	110464	PJC	PJG	180216	BTB/POZ domain-containing protein 1 OS=Penicillium subrubescens OX=1316194 GN=PENSUB_9457 PE=4 SV=1	3472.87	3443.37	0.0412711	0.02134
A0A1Q5T9M4	2	2	Infinity	PJC	PJG	50197.7	Uncharacterized protein OS=Penicillium subrubescens OX=1316194 GN=PENSUB_10425 PE=4 SV=1	8813.01	9055.11	0	0
A0A135LPM4	3	2	4166.36	PJC	PJG	120760	Cytochrome P450 OS=Penicillium patulum OX=5078 GN=PGRI_064880 PE=4 SV=1	84347.7	87267.3	20.4808	20.7098
A0A093UWI5;A0A093UXI4;A0A093VD53;B6QTV9;A0A0F7U1Y3;A0A1Q5U5B4;A0A1S9RYQ3;A0A2H3IJD6;B8MP33;S8B4L4	3	2	20155	PJC	PJG	107073	Sodium/potassium-transporting ATPase subunit alpha-1 OS=Talaromyces marneffei PM1 OX=1077442 GN=GQ26_0270740 PE=3 SV=1	1940.39	1963.29	0.113854	0.0798287
A0A1Q5UFZ3;A0A1V6T7J7	6	4	2.3968e+06	PJC	PJG	48514.7	Glucanase OS=Penicillium subrubescens OX=1316194 GN=PENSUB_3088 PE=3 SV=1	8475.35	9007.99	0.00441443	0.00288001
A0A1Q5UH86;A0A1V6TMY4;W6R7Z3;A0A0G2UM08;A0A0G4PQY1;A0A167SNQ6;A0A1V6TE85;A0A1V6V332;A0A1V6YTI1;B6HE71;Q5S1P9;B8MK69	14	4	28184.2	PJC	PJG	57684.6	Glucanase OS=Penicillium subrubescens OX=1316194 GN=PENSUB_2616 PE=3 SV=1	10045.3	10486.1	0.394547	0.333927
T1WI91	2	1	1.20958e+06	PJC	PJG	60545.9	Glucanase OS=Penicillium granulatum OX=395885 GN=cbh1 PE=2 SV=1	733.129	690.869	0.000712457	0.000464812
A0A0U1M963	1	1	Infinity	PJG	PJC	120442	Valyl-tRNA synthetase OS=Talaromyces islandicus OX=28573 GN=PISL3812_09153 PE=3 SV=1	0	0	107.711	103.039
A0A1Q5UI44;A0A0A2JRC1;A0A0A2L5I7;A0A0G4NZZ9;A0A0M8NPY9;A0A1V6QYU6;A0A1V6SRY1;K9G2R5;K9GUL5	2	1	Infinity	PJC	PJG	42252.4	Glucanase OS=Penicillium subrubescens OX=1316194 GN=PENSUB_2291 PE=3 SV=1	11186.8	12302.2	0	0
A0A0F7KIJ2;A0A1Q5UIL1;O94221	2	2	Infinity	PJC	PJG	48172.8	Alpha-galactosidase OS=Talaromyces purpureogenus OX=1266744 PE=3 SV=1	4917.55	5427.71	0	0
A0A0A2L7T5;A0A1V6RZ76	1	1	Infinity	PJG	PJC	82419.2	Dynamin OS=Penicillium italicum OX=40296 GN=PITC_010890 PE=3 SV=1	0	0	77.0876	72.8216
A0A088DLG0	8	1	20103	PJC	PJG	57925.9	Glucanase (Fragment) OS=Penicillium canescens OX=5083 GN=cbhI PE=3 SV=1	2466.59	2747.35	0.141124	0.118237
A0A1V6P1A2	2	2	762.836	PJC	PJG	92421.5	DRMBL domain-containing protein OS=Penicillium decumbens OX=69771 GN=PENDEC_c024G04321 PE=4 SV=1	3057.4	3034.33	4.17308	3.81256
A0A0U1LLY3	1	1	Infinity	PJC	PJG	90355	Uncharacterized protein OS=Talaromyces islandicus OX=28573 GN=PISL3812_01370 PE=4 SV=1	7826.54	8990.96	0	0
B8MM77	1	1	Infinity	PJC	PJG	61764.7	Purine permease_ putative OS=Talaromyces stipitatus (strain ATCC 10500 / CBS 375.48 / QM 6759 / NRRL 1006) OX=441959 GN=TSTA_098460 PE=4 SV=1	1013.18	1132.31	0	0
A0A0N0RZT8;A0A1V6PZ34	1	1	10715.6	PJC	PJG	61412.3	Fungal_trans domain-containing protein OS=Penicillium nordicum OX=229535 GN=ACN38_g1741 PE=4 SV=1	1801.6	1999.66	0.146991	0.207749
A0A0F7TNK0	1	1	14838.9	PJC	PJG	54123.4	Uncharacterized protein OS=Penicillium brasilianum OX=104259 GN=PMG11_05680 PE=4 SV=1	975.091	1056.95	0.0161771	0.120763
A0A0F7TP54;A0A1Q5UCC0;A0A1S9S1T2;S7ZGU9	1	1	Infinity	PJC	PJG	33972.7	Uncharacterized protein OS=Penicillium brasilianum OX=104259 GN=PMG11_02960 PE=4 SV=1	1583.78	1840.99	0	0
A0A093V3D6;A0A1Q5THY0;B6QI81	1	1	Infinity	PJG	PJC	65886.6	Glucoamylase OS=Talaromyces marneffei PM1 OX=1077442 GN=GQ26_0160970 PE=3 SV=1	0	0	236.791	211.038
A0A1Q5UKX2;A0A0F7VJX3;A0A1V6SJT6	2	2	3.17238	PJC	PJG	36258.5	Endo-chitosanase OS=Penicillium subrubescens OX=1316194 GN=PENSUB_1236 PE=3 SV=1	1346.73	1334.43	426.806	418.35
B8LTF8	3	3	10368.1	PJC	PJG	71617.6	Dipeptidyl peptidase IV_ putative OS=Talaromyces stipitatus (strain ATCC 10500 / CBS 375.48 / QM 6759 / NRRL 1006) OX=441959 GN=TSTA_064970 PE=4 SV=1	157150	162821	16.9233	13.9376
B8MGB4	1	1	Infinity	PJG	PJC	69801.1	C6 transcription factor_ putative OS=Talaromyces stipitatus (strain ATCC 10500 / CBS 375.48 / QM 6759 / NRRL 1006) OX=441959 GN=TSTA_013370 PE=4 SV=1	0	0	68.7327	76.4826
A0A1V6V0J6	2	2	73827.8	PJC	PJG	103842	Uncharacterized protein OS=Penicillium coprophilum OX=36646 GN=PENCOP_c002G03145 PE=4 SV=1	126801	131199	1.49228	2.00234
A0A0G4PWZ1	2	2	837.037	PJC	PJG	62200.9	Phosphate transporter OS=Penicillium camemberti FM 013 OX=1429867 GN=PCAMFM013_S057g000005 PE=3 SV=1	4542.7	4271.24	5.6996	4.83032
W6QDH0	1	1	4079.76	PJC	PJG	61888.2	Zn(2)-C6 fungal-type DNA-binding domain OS=Penicillium roqueforti (strain FM164) OX=1365484 GN=PROQFM164_S01g001458 PE=4 SV=1	6944.17	8371.12	1.72738	2.02658
W6PTR4	1	1	20005.7	PJC	PJG	76524	Acetoacetyl-CoA synthase OS=Penicillium roqueforti (strain FM164) OX=1365484 GN=PROQFM164_S01g000975 PE=4 SV=1	2543.89	2553.32	0.252227	0.00256039
A0A1V6TA46	1	1	33488.4	PJC	PJG	10420.6	Uncharacterized protein OS=Penicillium flavigenum OX=254877 GN=PENFLA_c012G05911 PE=4 SV=1	3473.59	4114.97	0	0.226603
K9G0W3;K9FDB1;K9FVQ7;K9GC76	3	2	297.749	PJC	PJG	21667.5	HTH CENPB-type domain-containing protein OS=Penicillium digitatum (strain PHI26 / CECT 20796) OX=1170229 GN=PDIG_28900 PE=4 SV=1	6026.68	6844.63	23.2982	19.9306
S7ZQC9	4	3	14.1858	PJC	PJG	205235	Uncharacterized protein OS=Penicillium oxalicum (strain 114-2 / CGMCC 5302) OX=933388 GN=PDE_07891 PE=4 SV=1	9578.31	10175.2	726.21	666.276
A0A0A2L603	3	2	10.8351	PJC	PJG	209032	Helicase_ C-terminal OS=Penicillium italicum OX=40296 GN=PITC_082440 PE=4 SV=1	89129.7	82998.4	7678.19	8207.93
Q06886	12	4	23487.1	PJC	PJG	57877	Exoglucanase 1 OS=Penicillium janthinellum OX=5079 GN=cbh1 PE=2 SV=1	344039	346375	17.8206	11.5749
A0A0F7TSC9;A0A1Q5UH83;A0A1S9RT40;A0A2H3J2E4;B8LZT2;G9DBG4	2	2	426.154	PJC	PJG	51394	Glucanase OS=Penicillium brasilianum OX=104259 GN=PMG11_06607 PE=3 SV=1	13991.7	11219.9	32.4876	26.673
A0A2H3IHI9	2	2	1320.81	PJC	PJG	38745.2	Uncharacterized protein OS=Penicillium sp. 'occitanis' OX=290292 GN=PENO1_090540 PE=4 SV=1	3918.23	4040.92	3.59232	2.43363
A0A1V6SPB5;A0A2H3IFK0;B8M856	1	1	15.601	PJG	PJC	83835.9	Uncharacterized protein OS=Penicillium steckii OX=303698 GN=PENSTE_c028G08968 PE=4 SV=1	23.2481	22.6213	389.722	325.886
A0A1Q5UIA5;A0A088STL5;A0A0A2LID0;A0A0G4NWG3;A0A0G4PHA5;A0A117NLW4;A0A135L9H9;A0A135LXP4;A0A1V6UHP5;W6PXL5	6	4	20979.7	PJC	PJG	78177.9	Glucanase OS=Penicillium subrubescens OX=1316194 GN=PENSUB_2329 PE=3 SV=1	7309.05	6523.67	0.659339	0
A0A1V6R394	2	1	1.78608	PJC	PJG	60514.9	Condensation domain-containing protein OS=Penicillium solitum OX=60172 GN=PENSOL_c018G01093 PE=4 SV=1	89078.8	86038.8	48233.1	49812.6
A0A1V6PVF6	3	3	2.28227	PJC	PJG	33822.5	S-methyl-5'-thioadenosine phosphorylase OS=Penicillium antarcticum OX=416450 GN=PENANT_c030G09407 PE=3 SV=1	94561.3	94410.8	42820.8	39979.4
A0A1Q5UIH7;A0A088S9G7;A0A0A2JQK5;A0A0F7TT43;A0A101MFU7;A0A1S9RU93;A0A1V6N644;H9TUB0;K9FWI1;K9GSU4;S7ZX22	3	3	86.2887	PJC	PJG	65253.4	Endoglucanase B OS=Penicillium subrubescens OX=1316194 GN=PENSUB_1985 PE=3 SV=1	1205.73	1307.17	17.301	11.821
A0A1S9RZR9;A0A0F7TWR3	3	3	23.0887	PJC	PJG	143135	Lipid A export ATP-binding/permease protein msbA OS=Penicillium brasilianum OX=104259 GN=PEBR_02635 PE=4 SV=1	4550.06	4980.3	234.031	178.74
B8MG06	1	1	40.6372	PJC	PJG	80577.7	Uncharacterized protein OS=Talaromyces stipitatus (strain ATCC 10500 / CBS 375.48 / QM 6759 / NRRL 1006) OX=441959 GN=TSTA_009910 PE=4 SV=1	826.684	825.042	16.9285	23.7172
A0A1Q5UPK8;A0A0F7TUC2;A0A1B1MQM8;A0A1S9RYE7;S8B0B4	5	5	64.5592	PJC	PJG	38636.6	Uncharacterized protein OS=Penicillium subrubescens OX=1316194 GN=PENSUB_14178 PE=3 SV=1	4239.99	3022.93	61.1857	51.3145
A0A093V670;A0A0A2IL19;A0A0A2KKJ9;A0A0F7U3Z6;A0A0G4PS76;A0A0M8PDT1;A0A0U1LTI1;A0A117NKA2;A0A135LN00;A0A167QIU1;A0A1F5LW18;A0A1Q5UAD4;A0A1S9REU8;A0A1V6NLL5;A0A1V6P748;A0A1V6PU96;A0A1V6RBV4;A0A1V6SDD1;A0A1V6SMU8;A0A1V6TJA2;A0A1V6UP83;A0A1V6XNB7;B6GZF2;B6QHT9;B8MIM8;K9FUJ8;K9GDI2;S7ZTZ1;W6R1D9	1	1	12.4486	PJC	PJG	108086	Long chain acyl-CoA synthetase 7_ peroxisomal OS=Talaromyces marneffei PM1 OX=1077442 GN=GQ26_0470430 PE=4 SV=1	5070.74	5331.42	369.622	465.985
B8MED7	2	2	112.937	PJC	PJG	21275.4	Uncharacterized protein OS=Talaromyces stipitatus (strain ATCC 10500 / CBS 375.48 / QM 6759 / NRRL 1006) OX=441959 GN=TSTA_016420 PE=3 SV=1	2662.67	2270.76	26.6521	17.031
A0A1Q5UEG0	3	3	698.304	PJC	PJG	50398.5	Uncharacterized protein OS=Penicillium subrubescens OX=1316194 GN=PENSUB_3678 PE=4 SV=1	4988.35	9502.02	11.0829	9.66787
A0A117NS52	3	3	2.61852	PJC	PJG	231444	Uncharacterized protein OS=Penicillium freii OX=48697 GN=ACN42_g631 PE=4 SV=1	21084.2	20354.8	7520.68	8304.71
A0A1V6SXC4	4	4	2.3255	PJC	PJG	140726	HECT domain-containing protein OS=Penicillium steckii OX=303698 GN=PENSTE_c018G08715 PE=4 SV=1	9819.67	9444.46	4324.3	3959.56
S8AMY9	2	2	1.83445	PJC	PJG	13386.1	Uncharacterized protein OS=Penicillium oxalicum (strain 114-2 / CGMCC 5302) OX=933388 GN=PDE_02206 PE=4 SV=1	104248	103436	58577.3	54635.5
A0A088S933;A0A1Q5UEK4;S8AP92;A0A2H3IGC2;B8MEX2	2	1	40.1124	PJC	PJG	30033.9	Endo-1_4-beta-xylanase OS=Penicillium oxalicum OX=69781 PE=3 SV=1	782.103	884.486	25.0219	16.5261
A0A1S9S0X0	2	1	2710.11	PJC	PJG	86566.7	Uncharacterized protein OS=Penicillium brasilianum OX=104259 GN=PEBR_01371 PE=4 SV=1	1500.79	1623.11	1.15268	0
S7ZCW4	2	2	24.2808	PJC	PJG	54148.4	Putative exo-beta-1_3-galactanase OS=Penicillium oxalicum (strain 114-2 / CGMCC 5302) OX=933388 GN=PDE_01468 PE=3 SV=1	1968.97	1832.27	60.2008	96.3528
A0A1Q5SW99;S7ZL65;U3N1Q2	2	2	77.3954	PJC	PJG	47620.1	CBM1 domain-containing protein OS=Penicillium subrubescens OX=1316194 GN=PENSUB_12792 PE=3 SV=1	1933.23	1849.29	32.3069	16.5657
A0A0A2LET0	2	2	1.82954	PJC	PJG	139121	Helicase_ C-terminal OS=Penicillium italicum OX=40296 GN=PITC_068970 PE=4 SV=1	109784	113299	64012.2	57921.3
S8BDR6	4	4	8.40443	PJG	PJC	85802.8	Putative exo-beta-1_3-glucanase OS=Penicillium oxalicum (strain 114-2 / CGMCC 5302) OX=933388 GN=PDE_08139 PE=4 SV=1	11.4821	16.3922	129.556	104.711
A0A101MJY6	3	3	1.74988	PJC	PJG	83269.3	Zn(2)-C6 fungal-type domain-containing protein OS=Penicillium freii OX=48697 GN=ACN42_g5130 PE=4 SV=1	52023.5	53320.3	31755.8	28444.9
W6PR66	3	3	3829.81	PJC	PJG	136007	Genomic scaffold_ ProqFM164S01 OS=Penicillium roqueforti (strain FM164) OX=1365484 GN=PROQFM164_S01g000497 PE=4 SV=1	13892.2	1880.92	1.7249	2.39362
A0A0M8P9R6	1	1	413.097	PJG	PJC	125967	Uncharacterized protein OS=Penicillium nordicum OX=229535 GN=ACN38_g5454 PE=4 SV=1	0	2.75758	605.233	533.917
A0A0U1LTN4	4	4	2.75042	PJG	PJC	120037	Rieske domain-containing protein OS=Talaromyces islandicus OX=28573 GN=PISL3812_03478 PE=4 SV=1	339.367	231.651	773.415	797.123
P34946;A0A093UTW7;A0A0F7TSG9;A0A1S9RJ67;B6QNU3;S8B8I9	3	3	10.0974	PJG	PJC	47009.4	Carboxypeptidase S1 OS=Penicillium janthinellum OX=5079 PE=1 SV=1	130.244	53.7588	998.037	859.922
A0A1F5LP53;A0A1V6QPN9	5	5	6.39869	PJG	PJC	165501	Uncharacterized protein OS=Penicillium arizonense OX=1835702 GN=PENARI_c005G06885 PE=4 SV=1	38.6058	18.5891	165.649	200.324
A0A0A2KY62	2	2	49.9152	PJC	PJG	96664.4	Transcription factor_ fungi OS=Penicillium italicum OX=40296 GN=PITC_057430 PE=4 SV=1	388.738	1661.15	23.719	17.3484
A0A1V6Q038	2	2	198.051	PJC	PJG	54074.1	FAD_binding_3 domain-containing protein OS=Penicillium antarcticum OX=416450 GN=PENANT_c021G02786 PE=4 SV=1	2546.15	18269.6	69.5112	35.5916
F1CHI2;A0A0S2N096;S7ZP52	5	3	20734.9	PJC	PJG	49185.5	Glucanase OS=Penicillium decumbens OX=69771 GN=CBHII PE=3 SV=1	9643.13	335.157	0.371695	0.109537
A0A0U1M7Y3	4	4	1.29368	PJC	PJG	150251	Ankyrin repeat domain-containing protein 50 OS=Talaromyces islandicus OX=28573 GN=PISL3812_08740 PE=4 SV=1	24936.6	25234.3	20505	18276.6
A0A093XNA3;A0A2H3IK21;B6QDN6;A0A093V9P8;B8MCW7	2	2	65.3476	PJG	PJC	35702.3	Putative GTP cyclohydrolase 1 type 2 (Fragment) OS=Talaromyces marneffei PM1 OX=1077442 GN=GQ26_0170090 PE=4 SV=1	0	1.45276	20.3861	74.5479
W6R0R3	1	1	33.8365	PJG	PJC	140255	AMP-dependent synthetase/ligase OS=Penicillium roqueforti (strain FM164) OX=1365484 GN=PROQFM164_S04g000303 PE=4 SV=1	3.19842	3.28597	39.4828	179.926
K9G2V1;K9GBD1	5	5	1.37033	PJG	PJC	192028	Kinesin family protein OS=Penicillium digitatum (strain PHI26 / CECT 20796) OX=1170229 GN=PDIG_24530 PE=3 SV=1	12668.7	12231.6	18317.7	15804
A0A2H3IHX4	3	3	20.3099	PJG	PJC	101090	Glycoside hydrolase_ family 2_ immunoglobulin-like beta-sandwich OS=Penicillium sp. 'occitanis' OX=290292 GN=PENO1_069040 PE=4 SV=1	3.70727	20.0233	254.151	227.813
A0A0F7TWI9	1	1	33.1793	PJG	PJC	72023.8	Putative Ankyrin repeat protein OS=Penicillium brasilianum OX=104259 GN=PMG11_08879 PE=4 SV=1	12.2186	0	187.851	217.553
B8LUC7	2	2	2.39038	PJG	PJC	125517	DDENN domain protein OS=Talaromyces stipitatus (strain ATCC 10500 / CBS 375.48 / QM 6759 / NRRL 1006) OX=441959 GN=TSTA_071030 PE=4 SV=1	145.657	71.6978	222.725	296.837
A0A135LTT6	5	3	23974.5	PJC	PJG	135556	Tetratricopeptide-like helical OS=Penicillium patulum OX=5078 GN=PGRI_086780 PE=4 SV=1	24.4486	13073.5	0.345743	0.200583
A0A1V6YUI3	2	2	5.40321	PJG	PJC	107734	Amidohydro-rel domain-containing protein OS=Penicillium nalgiovense OX=60175 GN=PENNAL_c0010G11475 PE=4 SV=1	75.6952	7.55844	225.209	224.628
A0A2H3HY35	2	2	5.83803	PJG	PJC	65071.6	Uncharacterized protein OS=Penicillium sp. 'occitanis' OX=290292 GN=PENO1_107740 PE=4 SV=1	163.936	8.38706	495.213	510.815
B8M4W8	1	1	2.02121	PJG	PJC	118330	Phosphatidylserine decarboxylase proenzyme 2 OS=Talaromyces stipitatus (strain ATCC 10500 / CBS 375.48 / QM 6759 / NRRL 1006) OX=441959 GN=PSD2 PE=3 SV=1	86.402	152.276	322.741	159.676
A0A0A2K574	1	1	99.5491	PJC	PJG	44050.5	HSP20-like chaperone OS=Penicillium expansum OX=27334 GN=PEX2_013660 PE=3 SV=1	14.7087	1184.65	5.66382	6.38408
A0A1V6RAD8	4	4	1.82606	PJG	PJC	128631	Uncharacterized protein OS=Penicillium vulpinum OX=29845 GN=PENVUL_c075G10012 PE=4 SV=1	266.418	72.2907	322.563	295.941
A0A0A2LEG0	2	2	1.08786	PJC	PJG	145579	Uds1 domain-containing protein OS=Penicillium italicum OX=40296 GN=PITC_068020 PE=4 SV=1	258.648	221.537	231.174	210.232
A0A0A2JAN7;A0A0A2L865;A0A0G4PAS5;A0A0M9WE70;A0A117NNJ8;A0A167Y947;A0A1V6NJA9;A0A1V6RLL4;A0A1V6SL81;B6H981;K9GDL5;K9GDU2;A0A1V6SCE1;A0A1V6UKE7;A0A1V6YBV6;A0A135LX46;W6PWN6;A0A1Q5UPU6;A0A0U1M4A0	6	6	1.07221	PJG	PJC	182590	Zinc finger_ PHD-type OS=Penicillium expansum OX=27334 GN=PEX2_110610 PE=4 SV=1	1652.1	1871.06	2021.36	1756.23
S7ZNU5	3	3	2.94348	PJC	PJG	72352.7	Putative bifunctional alpha-glucuronidase/N-acetyl beta-glucosaminidase OS=Penicillium oxalicum (strain 114-2 / CGMCC 5302) OX=933388 GN=PDE_07013 PE=4 SV=1	2895.53	249.817	545.921	522.662
A0A101MGH2	2	1	36.8022	PJC	PJG	57215.3	Uncharacterized protein OS=Penicillium freii OX=48697 GN=ACN42_g7206 PE=4 SV=1	4.73216	6245.78	77.8213	92.0195
A0A0F7TQ87;A0A1S9RUG0	5	0		---	---	58611.3	Putative Cellobiohydrolase OS=Penicillium brasilianum OX=104259 GN=PMG11_06626 PE=4 SV=1
A0A0F7TT91;A0A1S9RJV1	3	0		---	---	49527.7	Glucanase OS=Penicillium brasilianum OX=104259 GN=PMG11_07639 PE=3 SV=1
A0A1F5LUH2;A0A1V6PQN7;W6QL66	2	0		---	---	41523.1	Glucanase OS=Penicillium arizonense OX=1835702 GN=PENARI_c003G12252 PE=3 SV=1
